# Supplementary material for: Evaluation of an Interactive Web-Based Health Program for Weight Loss—A Randomized Controlled Trial
Source: Int J Environ Res Public Health. 2022 Nov 17;19(22):15157. doi: 10.3390/ijerph192215157 (PMC9690889; doi:10.3390/ijerph192215157)
Supplement: Supplementary file 1 [file ijerph-19-15157-s001.zip › Supplementary Materials Tables S1-S3.xlsx]

## Sheet: Table S1
Table S1. Mean differences between regression coefficients and standard erros to the imputed model
	ITT (not imputed)		Complete Cases
	M	SD	M	SD
regression coefficients
raw difference in estimation compared to imputed model	-0.15	4.49	-0.17	3.1
percent change in estimation compared to imputed model	60.43	31.85	55.88	36.58
standard errors
raw difference in SE compared to imputed model	-0.07	0.2	0.37	0.67
percent change in SE compared to imputed model	64.29	71.86	68.17	17.67
Note. M = arithmetic mean, SD = standard deviance

## Sheet: Table S2
Table S2. differences in regression coefficents and standard errors between imputed ITT model and other models
	ITT not imputed				CCA
	estimated regression coeff.		SE		estimated regression coeff.		SE
coefficient	delta	%	delta	%	delta	%	delta	%
Intercept	10.234	9.714	0.189	16.781	10.234	9.714	0.189	16.781
group (CG)	-0.214	31.483	-0.031	6.282	-0.214	31.483	-0.031	6.282
time	-0.46	54.251	-0.106	123.003	-0.46	54.251	-0.106	123.003
age	0.106	51.672	0.002	7.897	0.106	51.672	0.002	7.897
sex (female)	-8.505	48.968	0.082	13.375	-8.505	48.968	0.082	13.375
subjective general health	-1.371	53.923	0.007	5.157	-1.371	53.923	0.007	5.157
mental disorder (centered)	0.588	75.853	-0.268	160.674	0.588	75.853	-0.268	160.674
social support (centered)	-0.792	59.798	-0.481	177.756	-0.792	59.798	-0.481	177.756
health impairments	-1.247	94.891	0.087	11.361	-1.247	94.891	0.087	11.361
group*time	0.131	123.703	-0.137	120.566	0.131	123.703	-0.137	120.566
Note. ITT = intention to treat, CCA = complete cases analysis, SE = standard error, delta = raw difference between estimated regression coefficient compared to the imputed model, % = percent of change in comparison to the imputed model

## Sheet: Table S3
Table S3. Multi-level models for the Intervention group modelling age as moderator
	ITT not imputed			CCA
coefficient	estimate	SE	p	estimate	SE	p
Intercept	104.9	1.1	0	106.93	4.03	0
time	-0.65	0.19	0	-1.26	0.37	0
age	0.21	0.02	0	0.09	0.07	0.19
sex (female)	-17.38	0.61	0	-17.38	2.09	0
subjective general health	-2.54	0.14	0	-2.29	0.49	0
mental disorder (centered)	0.775	0.17	0	1.25	0.32	0
social support (centered)	-1.33	0.27	0	-1.67	0.51	0
health impairments	-1.32	0.77	0.09	4.97	3.09	0.11
time*age	-0.00	0	0.45	0.01	0.01	0.38
Note. Estimate = Regression coefficient, SE = standard error, p = p-value
